# Supplementary material for: Epidemiology of herpes simplex virus type 1 in the United States: Systematic review, meta-analyses, and meta-regressions
Source: iScience. 2024 Aug 5;27(9):110652. doi: 10.1016/j.isci.2024.110652 (PMC11367537; doi:10.1016/j.isci.2024.110652)
Supplement: Table S1. Studies reporting HSV-1 seroprevalence among different populations in the United States, related to Table 1 [file mmc2.xlsx]

## Sheet: Table S1
Table S1. Studies reporting HSV-1 seroprevalence among different populations in the United States, related to Table 1.
Author, yeara	Year(s) of data collection	City, State	Study site	Study designb	Sampling methodology	HSV-1 serological assay	Population	Population age		Sample size	HSV-1 seroprevalence (%)
								Median/ Mean (SD)	Range
General populations
Rawls, 19711	-	-	Outpatient clinic	CS	Conv	Neutralization	Healthy controls in a study on genital herpes patients	-	≥18	72	60
NHANES 1976-19802	1976-80	-	Community	CS	RS	ELISA	Males aged 10-14, tested in 1976-1980	-	10-14	59	87.5
NHANES 1976-19802	1976-80	-	Community	CS	RS	ELISA	Males aged 15-74, tested in 1976-1980	-	15-74	1259	90
NHANES 1976-19802	1976-80	-	Community	CS	RS	ELISA	Females aged 10-14, tested in 1976-1980	-	10-14	47	82.2
NHANES 1976-19802	1976-80	-	Community	CS	RS	ELISA	Females aged 15-74, tested in 1976-1980	-	15-74	1586	88.8
Adler-Storthz, 19853	-	Housten, Texas	Community	CC	Conv	Micro-RIA	Female participates in HSV serologic study	21	≥15	88	33
Becker, 19884	1981-84	Crown point, New Mexico	Outpatient clinic	CS	Conv	ELISA	Healthy Navajo children	-	1-15	197	73
Becker, 19885	1985-85	Southeastern region	Community	CS	RS	ELISA	High school and college wrestlers	-	≥15	12	41.7
Holmberg, 19886	-	Atlanta, Georgia	Community	CS	Conv	Western Blot	HIV-negative men	-	≥14	47	51
Breinig, 19907	-	Pennsylvania	Outpatient clinic	Cohort	Conv	Western Blot	Female attendees of a family planning clinic	-	≥17	4527	58.2
Gibson, 19908	1983-84	Southeastern United States	Community	CS	MSCS	ELISA	Freshman university students	-	18-19	623	37.2
Gibson, 19908	1983-84	Southeastern United States	Community	CS	MSCS	ELISA	Fourth year university students	-	≥20	449	46.1
Koutsky, 19909	1984-87	Seattle, Washington	Outpatient clinic	CS	RS	Western Blot	Women attending a university clinic	24	≥18	636	38.5
Hook, 199210	1987	Baltimore, Maryland	Outpatient clinic	CC	Con	Western Blot	Matched healthy controls in a study on risk factors of HIV	-	-	367	70.8
Maden, 199211	1985-89	Washington	Community	CC	RS	Western Blot	Healthy male controls in a study on OSCC patients	-	18-50	92	64
Siegel, 199212	1988-89	San Francisco, California	Community	CS	RS	Western Blot	Unmarried men and women	-	20-44	1212	62
Frenkel, 199313	1985-89	Los Angeles, California	Outpatient clinic	Cohort	Conv	Western Blot	Pregnant women	-	-	1302	41.4
NHANES 1988-199414	1988-94	-	Community	CS	RS	ELISA	Males aged 10-14, tested in 1988-1994	-	10-14	424	37.6
NHANES 1988-199414	1988-94	-	Community	CS	RS	ELISA	Males aged ≥15, tested in1988-1994	-	≥15	5986	65
NHANES 1988-199414	1988-94	-	Community	CS	RS	ELISA	Females aged 10-14, tested in 1988-1994	-	10-14	491	43.4
NHANES 1988-199414	1988-94	-	Community	CS	RS	ELISA	Females aged ≥15, tested in 1988-1994	-	15-49	6197	70.3
Sorlie, 199415	1986-89	Forsyth County, North Carolina; Jackson, Mississippi; Minneapolis, Minnesota; Washington county, Maryland	Community	CC	RS	Solid-phase RIA	Adults without atherosclerotic thickening	-	≥45	340	71
Brown, 199516	1990	Washington	Outpatient clinic	CS	Conv	Western Blot	Pregnant women attending prenatal care clinic	27	14-43	201	56.7
Oliver, 199517	1991-92	Seattle, Washington	Outpatient clinic	CS	RS	Western Blot	Family health center attendees	-	18-45	495	56
Becker, 199618	1989-92	New Mexico	Outpatient clinic	CC	Conv	Western Blot	Women with normal pap smear	-	18-21	332	78.9
Pearlman, 199619	1988-92	Washington	Outpatient clinic	CC	Conv	Western Blot	Healthy adults with no chronic fatigue syndrome	50	-	20	65
Hitti, 199720	1989-95	Washington	Outpatient clinic	CC	Conv	Western Blot	HIV-negative pregnant women	25	≥18	8408	67
Lindberg, 199721	1989-93	Forsyth County, North Carolina; Jackson, Mississippi; Minneapolis, Minnesota; Washington county, Maryland	Community	CC	RS	Solid-phase RIA	Healthy controls in a study on patients with atherosclerotic thickening	-	45-65	267	71.2
Rosenthal, 199722	-	-	Community	CS	RS	ELISA	Healthy adolescents	17.1	12-22	386	62
Wald, 199723	1991-93	Seattle, Washington	Outpatient clinic	CS	RS	Western Blot	Patients attending family medical center	33	18-45	961	54.2
Ashley, 199824	-	Washington	Outpatient clinic	CS	Conv	Western Blot	Patient submitting sera for HSV diagnosis	-	-	172	53.5
Austin, 199925	-	Birmingham, Alabama	Outpatient clinic	Cohort	Conv	Western Blot	Non-pregnant women	-	18-34	1102	72
Langenberg, 199926	1993-95	-	Outpatient clinic	RCT	Conv	Western Blot	Sexually active adults	-	18-70	2393	63
Lewis, 199927	-	Cincinnati, Ohio	Community	CS	RS	ELISA	African American undergraduate collage females	21	18-25	96	49
NHANES 1999-200028	1999-00	-	Community	CS	RS	ELISA	Males aged 5-14, tested in 1999-2000	-	5-14	862	31.3
NHANES 1999-200028	1999-00	-	Community	CS	RS	ELISA	Males aged 15-49, tested in 1999-2000	-	15-49	1577	58.3
NHANES 1999-200028	1999-00	-	Community	CS	RS	ELISA	Females aged 5-14, tested in 1999-2000	-	5-14	831	37.7
NHANES 1999-200028	1999-00	-	Community	CS	RS	ELISA	Females aged 15-49, tested in 1999-2000	-	15-49	1784	61.5
Ruiz, 200029	1996-98	Northern California	Community	CS	CRS	Western Blot	Females residing in Northern California	23.9	18-29	1663	73.7
Schiff, 200030	1994-97	New Mexico	Outpatient clinic	CC	Conv	EIA	Women with normal cervical epithelium	-	18-46	316	79.7
Martins, 200131	-	-	Outpatient clinic	CS	Conv	Western Blot	Patients submitting samples for HSV testing	-	-	156	55.1
Starr, 200132	1990-95	Washington	Community	CC	RS	Western Blot	Healthy controls with no history of OSCC	-	18-66	477	64.7
NHANES 2001-200233	2001-02	-	Community	CS	RS	ELISA	Males aged 5-14, tested in 2001-2002	-	5-14	890	30.7
NHANES 2001-200233	2001-02	-	Community	CS	RS	ELISA	Males aged 15-49, tested in 2001-2002	-	15-49	1833	57.2
NHANES 2001-200233	2001-02	-	Community	CS	RS	ELISA	Females aged 5-14, tested in 2001-2002	-	5-14	946	32.1
NHANES 2001-200233	2001-02	-	Community	CS	RS	ELISA	Females aged 15-49, tested in 2001-2002	-	15-49	2028	60.2
Ribes, 200234	-	Kentucky	Outpatient clinic	CS	Conv	EIA	Blood donors	-	-	532	63.5
Brown, 200335	1982-99	Seattle, Washington	Hospital	CS	Conv	Western Blot	Pregnant women	-	≥15	31645	66
NHANES 2003-200436	2003-04	-	Community	CS	RS	ELISA	Males aged 10-14, tested in 2003-2004	-	10-14	125	32.3
NHANES 2003-200436	2003-04	-	Community	CS	RS	ELISA	Males aged 15-49, tested in 2003-2004	-	15-49	1725	54.2
NHANES 2003-200436	2003-04	-	Community	CS	RS	ELISA	Females aged 10-14, tested in 2003-2004	-	10-14	138	32.9
NHANES 2003-200436	2003-04	-	Community	CS	RS	ELISA	Females aged 15-49, tested in 2003-2004	-	15-49	1758	59.1
Stanberry, 200437	-	-	Outpatient clinic	Cohort	RS	ELISA	Girls' attendees at urban adolescent clinic	14.5	12-16	174	44.3
Cherpes, 200538	1998-00	Pittsburgh, Pennsylvania	Outpatient clinic	Cohort	Conv	ELISA	Women undergoing gynecological examination	-	18-30	1207	46.6
Flom, 200539	-	Brooklyn, New York	Community	CS	CRS	ELISA	Individuals residing in Bushwick	-	18-24	333	76
Gardella, 200540	1992-97	Washington	Hospital	CS	Conv	Western Blot	Pregnant women and their partners	-	≥18	6384	56.9
Ameli, 200641	1994- 95	New York City, New York; Washington DC area; Chicago, Illinois; Southern California; Hawaii; San Francisco Bay area, California	Community	Cohort	Conv	Western Blot	HIV-negative population	-	≥17	476	73.7
									14-17
Fife, 200642	1999-04	Indianapolis	Outpatient clinic	Cohort	Conv	ELISA	Healthy adolescent girls	16.3 (1.4)	<20	100	59
McClain, 200643	-	Oklahoma, Kansas	Outpatient clinic	CC	Conv	ELISA	Matched controls in a study on SLE patients	15.7	≥18	36	58.3
Morrow, 200644	-	Washington	Outpatient clinic	CS	Conv	Western Blot	Individuals providing sera for HSV testing	30.5	10-14	213	48.4
NHANES 2005-200645	2005-06	-	Community	CS	RS	ELISA	Males aged 10-14, tested in 2005-2006	-	15-49	108	20
NHANES 2005-200645	2005-06	-	Community	CS	RS	ELISA	Males aged 15-49, tested in 2005-2006	-	10-14	1741	54.1
NHANES 2005-200645	2005-06	-	Community	CS	RS	ELISA	Females aged 10-14, tested in 2005-2006	-	15-49	112	32.7
NHANES 2005-200645	2005-06	-	Community	CS	RS	ELISA	Females aged 15-49, tested in 2005-2006	-	18-92	1968	55
Zhu, 200646	2000-03	Alaska	Community	CS	Conv	ELISA	Residents of Northwest coast of Alaska	43.0 (15.0)	18-39	610	90
Mark, 200747	-	-	Community	CS	Conv	Western Blot	Sexually active college students	24.5	≥14	88	48
Prasad, 200748	-	Pittsburgh, Pennsylvania	Community	CC	Conv	EIA	Healthy controls of SZ patients	24.9 (6.8)	18-65	44	27.3
Dickerson, 200849	-	-	Outpatient clinic	CS	Conv	EIA	Individuals without psychiatric history	33.6 (11.5)	10-14	240	45
NHANES 2007-200850	2007-08	-	Community	CS	RS	ELISA	Males aged 10-14, tested in 2007-2008	-	15-49	74	28.7
NHANES 2007-200850	2007-08	-	Community	CS	RS	ELISA	Males aged 15-49, tested in 2007-2008	-	10-14	1592	54.2
NHANES 2007-200850	2007-08	-	Community	CS	RS	ELISA	Females aged 10-14, tested in 2007-2008	-	15-49	81	36.5
NHANES 2007-200850	2007-08	-	Community	CS	RS	ELISA	Females aged 15-49, tested in 2007-2008	-	13-78	1617	58.6
Beck, 200951	2006-08	-	Outpatient clinic	CC	Conv	ELISA	Healthy controls in a study on ectopic dermatitis patients	38.3 (12.4)	18-51	348	54.2
Daruthayan, 200952	2001-06	Washington	Outpatient clinic	CS	Conv	Western Blot	Pregnant women	30	25-65	315	55
Peek, 200953	-	Texas	Community	Cohort	CRS	ELISA	Hispanic adults	49	-	1410	24.2
Binnicker, 201054	-	-	Outpatient clinic	CS	Conv	Western Blot	Study participants submitting HSV samples for routine testing	-	≥39	504	50.8
									23-38
Elkind, 201055	1993-01	Manhattan, New York	Community	Cohort	RS	ELISA	Residents of Manhattan	68.4 (10.1)	10-14	1625	86.3
Keller, 201056	2008-09	-		CS	Conv	ELISA	Adults at low risk of STD	-	15-49	20	30
NHANES 2009-201057	2009-10	-	Community	CS	RS	ELISA	Males aged 10-14, tested in 2009-2010	-	10-14	81	29.6
NHANES 2009-201057	2009-10	-	Community	CS	RS	ELISA	Males aged 15-49, tested in 2009-2010	-	15-49	1767	48.9
NHANES 2009-201057	2009-10	-	Community	CS	RS	ELISA	Females aged 10-14, tested in 2009-2010	-	≤18	68	18
NHANES 2009-201057	2009-10	-	Community	CS	RS	ELISA	Females aged 15-49, tested in 2009-2010	-	18-29	1891	57
Mowry, 201158	2004-09	New York; California	Outpatient clinic	CC	Conv	ELISA	Healthy controls in a study on MS patients	13.8 (3.9)	17-38	20	25
Page, 201159	1989-05	-	Community	CC	RS	ELISA	Military personnel	-	≥14	1071	46.3
Patterson, 201160	1989-96	Washington	Hospital	CS	Conv	Western Blot	HIV-negative women	27	15-94	3051	69.8
Prasad, 201161	-	-	Community	CC	Conv	ELISA	Healthy controls in a study on SZ patients	23.1 (4.9)	10-14	38	36.8
Rubicz, 201162	1991-95	Texas	Community	Cohort	RS	ELISA	Mexican American participants	-	15-49	1227	81.7
NHANES 2011-201263	2011-12	-	Community	CS	RS	ELISA	Males aged 10-14, tested in 2011-2012	-	10-14	85	42.7
NHANES 2011-201263	2011-12	-	Community	CS	RS	ELISA	Males aged 15-49, tested in 2011-2012	-	15-49	1588	53.1
NHANES 2011-201263	2011-12	-	Community	CS	RS	ELISA	Females aged 10-14, tested in 2011-2012	-	60-101	60	29
NHANES 2011-201263	2011-12	-	Community	CS	RS	ELISA	Females aged 15-49, tested in 2011-2012	-	≥15	1603	58.7
Sealy-Jefferson, 201364	1998-99	Sacramento Valley, California	Community	Cohort	Conv	ELISA	Mexican Americans residing in Sacramento area	-	≥15	1621	62.6
Watson, 201365	-	Southeastern city in the United States	Community	CC	Conv	ELISA	Relatives of SZ patients	40.8 (14.9)	17-43	889	72.6
Watson, 201365	-	Southeastern city in the United States	Community	CC	Conv	ELISA	Healthy controls in a study on SZ patients	45.8 (16.4)	-	283	67.8
Bellamy, 201466	2002-07	Seattle, Washington	Outpatient clinic	RCT	Conv	Western Blot	Women who denied history of oral or genital herpes	23	-	29022	51.9
Delaney, 201467	1989-99	Washington	Outpatient clinic	CS	Conv	Western Blot	Pregnant women tested for HSV serostatus between 1989-1999	28	10-14	9897	69.1
Delaney, 201467	2000-10	Washington	Outpatient clinic	CS	Conv	Western Blot	Pregnant women tested for HSV serostatus between 2000-2010	28	15-49	9096	65.5
NHANES 2013-201468	2013-14	-	Community	CS	RS	ELISA	Males aged 10-14, tested in 2013-2014	-	10-14	83	17.6
NHANES 2013-201468	2013-14	-	Community	CS	RS	ELISA	Males aged 15-49, tested in 2013-2014	-	15-49	1679	48.8
NHANES 2013-201468	2013-14	-	Community	CS	RS	ELISA	Females aged 10-14, tested in 2013-2014	-	≥18	89	23.3
NHANES 2013-201468	2013-14	-	Community	CS	RS	ELISA	Females aged 15-49, tested in 2013-2014	-	19-91	1818	52.9
Shevlin, 201469	-	Washington	Outpatient clinic	CS	Conv	Western Blot	Participants submitting blood samples for diagnostic testing	-	40-60	100	39
Simanek, 201470	2008-12	Detroit, Michigan	Community	Cohort	RS	ELISA	Adults residing in Detroit	54.0 (15.8)	18-68	263	95.1
Haley, 201571	-	Texas	Community	CS	Con	ELISA	Healthy participants	49.4 (6.3)	21-32	113	61.9
Le, 201572	2010-14	Portland, Oregon	Outpatient clinic	CS	Conv	Western Blot	Healthy adults tested for HSV	36	≥18	442	57
Masel, 201573	2000	-	Community	Cohort	RS	EIA	Military personnel	-	10-14	400	36.3
Hsu, 201674	2007-11	Southern city in the United States	Outpatient clinic	CS	Conv	EIA	Pregnant women	-	15-49	247	57.8
NHANES 2015-201675	2015-16	-	Community	CS	RS	ELISA	Males aged 10-14, tested in 2015-2016	-	10-14	82	22.5
NHANES 2015-201675	2015-16	-	Community	CS	RS	ELISA	Males aged 15-49, tested in 2015-2016	-	15-49	1540	45.5
NHANES 2015-201675	2015-16	-	Community	CS	RS	ELISA	Females aged 10-14, tested in 2015-2016	-	70-79	67	27.1
NHANES 2015-201675	2015-16	-	Community	CS	RS	ELISA	Females aged 15-49, tested in 2015-2016	-	-	1704	51.3
Wang, 201676	1992-94	Baltimore, Maryland	Community	Cohort	RS	ELISA	Community-dwelling women	73.9	≤22	633	78.7
Stankiewicz Karita, 201777	2006-06	Pacific Northwest region of the United States	Outpatient clinic	Cohort	Conv	Western Blot	Pregnant women	30.2	≥18	441	64.6
Nourbakhsh, 201878	2011-15	-	Hospital	CC	Conv	ELISA	Healthy controls in a study on MS pediatric patients	-	≥35	493	20
Meshreky, 201979	-	Pittsburgh, Pennsylvania	Outpatient clinic	CC	Conv	ELISA	Healthy individuals (normal sleepers)	-		131	63.4
Ackerley, 202280	2017-19	Atlanta, Georgia	Community	CC	Conv	ELISA	Males who never engaged in anal intercourse	48		12	42
Clinical populations
Adler-Storthz, 19853	-	Housten, Texas	Community	CC	Conv	Micro-RIA	Women referred with previous exposure to diethylstilbestrol adenosis	22	≥15	54	30
Adler-Storthz, 19853	-	Housten, Texas	Community	CC	Conv	Micro-RIA	Women with documented diethylstilbestrol adenosis exposure	21	≥15	88	38
Langenberg, 198981	1983-86	-	Outpatient clinic	Cohort	Conv	Western Blot	HSV-2-positive women	-	18-50	95	62.1
Koutsky, 19909	1984-86	Washington	Outpatient clinic	CS	RS	Western Blot	Women attending STD clinic	24	≥16	776	58
Maden, 199211	1985-89	Washington	Community	CC	Conv	Western Blot	Males diagnosed with OSCC	-	18-50	99	73
Ashley, 199382	1984-85	Seattle, Washington	Outpatient clinic	CS	RS	Western Blot	Women attending STD clinic	-	≥14	510	58.6
Sorlie, 199415	1986-89	Forsyth County, North Carolina; Jackson, Mississippi; Suburban Minneapolis, Minnesota; Washington County, Maryland	Community	CC	RS	RIA	Adults with carotid and popliteal arterial wall thickness	-	≥45	340	76
Becker, 199618	1989-92	New Mexico	Outpatient clinic	CC	Conv	Western Blot	Women with CIN	-	18-21	255	81.2
Pearlman, 199619	1988-92	Washington	Outpatient clinic	CC	Conv	Western Blot	Adult patients with chronic fatigue syndrome	39.2	-	83	57
Schiff, 200030	1994-97	New Mexico	Outpatient clinic	CC	Conv	EIA	Women with CIN II/III	-	18-45	107	85.1
Zeh, 200083	-	Washington	Outpatient clinic	Cohort	Conv	Western Blot	HSV-2- positive patients	38	-	53	62.3
Celum, 200184	1994-96	Seattle, Washington	Outpatient clinic	CS	Conv	Western Blot	Adolescents attending STD clinic or community healthcare center	17.4	14-19	381	48.3
Cent, 200185	1998-98	Seattle, Washington; King County, Washington	Outpatient clinic	CS	Conv	Western Blot	Patients attending STD clinic	-	≥18	756	55.8
Starr, 200132	1990-95	Washington	Community	CC	RS	Western Blot	Incident histologically confirmed OSCC cases	-	18-65	260	73.4
Wald, 200186	1993-96	-	Outpatient clinic	RCT	Conv	Western Blot	HSV-2-positive patients	36	≥17	528	38
Gottlieb, 200287	1993-96	Baltimore, Maryland; Denver, Colorado; Long Beach, California; Newark, New jersey; San Francisco, California	Outpatient clinic	RCT	Conv	Western Blot	Patients attending STD clinic	25	14-76	4128	70.7
Dickerson, 200388	-	Maryland	Outpatient clinic	CS	Conv	EIA	SZ patients	42.1 (9.5)	18-64	229	44
Dickerson, 200489	2001-02	Baltimore, Maryland	Outpatient clinic	CC	Conv	EIA	Bipolar disorder participants	41.4 (12.2)	18-64	117	41.9
Ashley-Morrow, 200590	2001-02	Seattle, Washington; King County, Washington	Outpatient clinic	Cohort	Conv	ELISA	Men attending STD clinic	35	18-73	108	56
Hughes, 200591	2002-03	Birmingham, Alabama	Outpatient clinic	CS	Conv	ELISA	Men attending STD clinic	26	-	328	62.2
Wald, 200592	1993-95	-	Outpatient clinic	RCT	Conv	Western Blot	STD clinic attendees	27	-	1843	64
Hughes, 200693	-	Birmingham, Alabama	Outpatient clinic	CS	Conv	ELISA	Men attending STD clinic	25	18-68	516	60.9
Krantz, 200694	-	Seattle, Washington	Outpatient clinic	Cohort	Conv	Western Blot	Patients with genital lesions	26	≥15	199	32.7
McClain, 200643	-	Oklahoma, Kansas	Outpatient clinic	CC	Conv	ELISA	Patients with SLE	15.2	<20	36	61.1
Prasad, 200748	-	Pittsburgh, Pennsylvania	Outpatient clinic	CC	Conv	EIA	SZ patients	24.7 (7.7)	≥14	30	50
Summerton, 200795	2004-05	Baltimore, Maryland	Outpatient clinic	CS	Conv	Western Blot	Men attending STD clinic	26.9 (7.6)	-	136	66.9
Warren, 200796	-	-	Outpatient clinic	RCT	Conv	Western Blot	HSV-2-positive patients	40	≥18	127	47.2
Chentoufi, 200897	2003-07	California	Outpatient clinic	CS	Conv	ELISA	Immunocompetent participants	-	18-63	79	55.7
Gallo, 200898	1992-95	Birmingham, Alabama	Outpatient clinic	Cohort	Conv	Western Blot	Women attending STD clinic	-	18-35	293	75.8
Levitsky, 200899	-	-	Outpatient clinic	CS	Conv	ELISA	Adults with acute liver failure	-	≥18	63	82.5
Shirts, 2008100	-	Pittsburgh, Pennsylvania	Outpatient clinic	CS	Conv	ELISA	SZ or SZA patients	38.4 (9.5)	13-75	329	45
Aiello, 2009101	2000-07	-	Outpatient clinic	Cohort	RS	EIA	Atherosclerosis patients	59.0 (9.7)	45-84	999	84.9
Beck, 200951	2006-08	-	Outpatient clinic	CC	Conv	ELISA	Atopic dermatitis participants with history of EH	32.8 (15.3)	27030	134	92.5
Beck, 200951	2006-08	-	Outpatient clinic	CC	Conv	ELISA	Atopic dermatitis participants without history of EH	21.5 (20.4)	29221	419	52
Van Wagoner, 2010102	-	Birmingham, Alabama	-	CC	Conv	ELISA	Circumcised black men attending an STD clinic	24	≥18	326	57
Van Wagoner, 2010102	-	Birmingham, Alabama	Outpatient clinic	CC	Conv	ELISA	Uncircumcised black men attending an STD clinic	30	≥18	107	71
Mowry, 201158	2004-09	New York, California	Outpatient clinic	CC	Conv	ELISA	Patients with MS or CIS	15.0 (3.5)	≤18	120	44
Neal, 2011103	-	Baltimore, Maryland	Outpatient clinic	CS	Conv	Western Blot	Men attending an STD clinic in Baltimore	-	≥15	135	91.1
Prasad, 201161	-	-	Outpatient clinic	CC	Conv	ELISA	Patients with SZ/SZA	23.6 (7.8)	≥14	24	50
Yolken, 2011104	2001-04	All the states except Alaska	Outpatient clinic	RCT	Conv	ELISA	SZ patients	40.5 (11.0)	≥18	1308	64.5
Burton, 2012105	2008-09	Jackson, Mississippi	Outpatient clinic	CS	Conv	ELISA	HCV-infected veterans	55.4	25-75	235	82.6
Kalantari-Dehaghi, 2012106	-	Irvine, California	Outpatient clinic	CS	Conv	ELISA	Study participants attending a medical center for herpesvirus infection diagnosis and treatment	-	≥18	90	41.1
Watson, 201365	-	Southeastern region of the United States	Community	CC	Conv	ELISA	SZ or SZA patients	38.9 (11.2)	≥18	680	74
Burton, 2015107	2011-13	Jackson, Mississippi	Outpatient clinic	CS	Conv	ELISA	HCV-infected veterans	57.3 (5.8)	≥14	84	90
Agyemang, 2016108	2010-15	Portland, Oregon	Outpatient clinic	CS	Conv	Western Blot	Patients attending STD clinic	36	18-73	864	48.6
Nourbakhsh, 201878	2011-15	San Francisco, California; Buffalo, New York; Brookhaven, New York; Houston, Texas;	Hospital	CC	Conv	ELISA	Pediatric MS or CIS cases with short disease duration	-	≤22	356	26.4
		Loma Linda, California; Philadelphia, Pennsylvania; Chicago, Illinois; Washington; Aurora, Colorado; Dallas, Texas; Boston, Massachusetts; Birmingham, Alabama; Cleveland, Ohio; St. Louis, Missouri
Breier, 2019109	2014-17	California; Connecticut; Florida; Indiana; Kansas; Maryland; Oklahoma	Outpatient clinic	RCT	Conv	ELISA	SZ patients	-	18-40	170	43.5
Meshreky, 201979	-	Pittsburgh, Pennsylvania	Outpatient clinic	CC	Conv	ELISA	Participants with insomnia	-	≥18	180	61.1
Other populations
HIV-positive populations
Holmberg, 19886	1994-95	Atlanta, Georgia	Community	CS	Conv	Western Blot	HIV-positive men	-	≥14	41	56
Stamm, 1988110	1986-87	Seattle, Washington	Outpatient clinic	CS	RS	Western Blot	HIV-positive MSM	28	-	49	61.2
Safrin, 1991111	1986	San Francisco, California	Hospital	Cohort	Conv	Western Blot	HIV-positive patients with first episode of pneumocystis pneumonia	-	-	68	66
Hook, 199210	1987	Baltimore, Maryland	Outpatient clinic	CC	Conv	Western Blot	HIV-positive patients	-	-	179	74.3
Hitti, 199720	1989-95	Washington	Outpatient clinic	CC	Conv	Western Blot	HIV-positive pregnant women	27	≥18	60	65
Ameli, 200641	1994-95	New York City, New York; Washington DC area; Chicago, Illinois; Southern California; Hawaii; San Francisco Bay area, California	Community	Cohort	Conv	Western Blot	HIV-positive women	-	≥17	1796	76
Huang, 2008112	-	Pennsylvania	Outpatient clinic	CS	Conv	ELISA	HIV-positive patients	-	-	133	68.4
Hoots, 2011113	1993-00	Baltimore, Maryland; Bronx, New York; Detroit, Michigan; Providence, Rhode Island	Community	Cohort	Conv	Western Blot	HIV-positive women	35	16-55	777	74.1
Patterson, 201160	1989-96	Washington	Hospital	CS	Conv	Western Blot	HIV-positive women	27	17-37	75	64
Lang Kuhs, 2015114	1994-95	Bronx, New York; Manhattan, Network; Brooklyn, New York; Los Angeles, California; Hawaii; San Francisco Bay Area, California; Chicago, Illinois; Washington, DC.	Outpatient clinic	Cohort	Conv	EIA	HIV-positive women and women at risk of acquiring HIV	37	31-42	1431	72.8
Cohen, 2016115	1996-12	Texas	Air force base	Cohort	Conv	ELISA	HIV-positive United States air force base personnel	28	≥18	397	56.9
Men who have sex with men
Stamm, 1988110	1983-86	Seattle, Washington	Outpatient clinic	CS	Conv	Western Blot	MSM with proctitis	28	-	200	56.5
Stamm, 1988110	1986-87	Seattle, Washington	Outpatient clinic	CS	RS	Western Blot	HIV-negative MSM	28	-	60	45
Tabet, 1998116	1995-96	Seattle, Washington	Community	Cohort	Conv	Western Blot	HIV-negative MSM	32	≥18	572	55.8
Renzi, 2003117	1993-97	San Francisco, California; Denver, Colorado; Chicago, Illinois; Boston, Massachusetts; Seattle, Washington; New York	Community	CC	Conv	Western Blot	HIV-positive MSM	31	18-61	116	64.7
Renzi, 2003117	1993-97	San Francisco, California; Denver, Colorado; Chicago, Illinois; Boston, Massachusetts; Seattle, Washington; New York	Community	CC	Conv	Western Blot	HIV-negative MSM	31	18-61	342	58.8
Ackerley, 202280	2017-19	Atlanta, Georgia	Community	CC	Conv	ELISA	MSM following receptive anal sexual debut	20	18-21	32	40.6
Ackerley, 202280	2017-19	Atlanta, Georgia	Community	CC	Conv	ELISA	MSM who engage regularly in receptive anal intercourse	46	≥35	33	48.5
Women who have sex with women
Marrazzo, 2003118	-	-	Community	CS	Conv	Western Blot	Women who reported having sex with another women	28	≥17	392	46
Population exposed to sexual abuse
Ramos, 2006119	-	Galveston, Texas	Outpatient clinic	CS	Conv	Western Blot	Children exposed to sexual abuse	11.6 (4.2)	≤18	150	51
Girardet, 2009120	2002-04	New York; Georgia; Pennsylvania; Texas	Outpatient clinic	CS	Conv	ELISA	Children exposed to sexual abuse	-	≤13	283	45.6
Mixed population at risk
Edlin, 1996121	-	New York; Miami; San Francisco	Community	CS	Conv	Western Blot	Individuals with oral sores, including crack cocaine smokers and nonsmokers	-	18-29	2114	77.9
Meier, 2005122	2004	-	Outpatient clinic	CS	Conv	Western Blot	MSM or other clinic attendees who submitted sera for HSV testing	-	-	782	64
Partners of genital herpes patients
Bryson, 1983123	1982-85	Los Angeles, California	Outpatient clinic	Cohort	Conv	Western Blot	Susceptible partners of patients with genital herpes	28	≥14	57	63.2
Mertz, 1992124	-	Washington, New Mexico	Outpatient clinic	Cohort	Conv	Western Blot	Susceptible partners of patients with genital herpes	-	≥18	144	56.3
Wald, 200186	1993-96	-	Outpatient clinic	RCT	Conv	Western Blot	Susceptible partners of individuals with a recurrent genital herpes and HSV-2 positivity	36	≥17	528	59
CC: Case-control; CIN: Cervical intraepithelial neoplasia; CIS: Clinically isolated syndrome; Conv: Convenience; CRS: Cluster random sampling; CS: Cross-sectional; EH: Eczema herpeticum; EIA: Enzyme immunoassay; ELISA: Enzyme-linked immunosorbent type-specific assay; HCV: Hepatitis C virus; HIV: Human immunodeficiency virus; HSV-1: Herpes simplex virus type 1; HSV-2: Herpes simplex virus type 2; …

## Sheet: References
References
1	Rawls, W.E., Gardner, H.L., Flanders, R.W., Lowry, S.P., Kaufman, R.H., and Melnick, J.L. (1971). Genital herpes in two social groups. Am J Obstet Gynecol 110, 682-689. 10.1016/0002-9378(71)90254-7.
2	National Health and Nutrition Examination Survey Data. (1976–1980). https://wwwn.cdc.gov/nchs/nhanes/.
3	Adler-Storthz, K., Dreesman, G.R., and Kaufman, R.H. (1985). A prospective study of herpes simplex virus infection in a defined population in Houston, Texas. American Journal of Obstetrics and Gynecology 151(5), 582-586.
4	Becker, T.M., Magder, L., Harrison, H.R., Stewart, J.A., Humphrey, D.D., Hauler, J., and Nahmias, A.J. (1988). The epidemiology of infection with the human herpesvirus in Navajo children. American Journal of Epidemiology 127(5), 1071-1078.
5	Becker, T.M., Kodsi, R., Bailey, P., Lee, F., Levandowski, R., and Nahmias, A.J. (1988). Grappling with herpes: herpes gladiatorum. Am J Sports Med 16, 665-669. 10.1177/036354658801600620.
6	Holmberg, S.D., Stewart, J.A., Gerber, A.R., Byers, R.H., Lee, F.K., O'Malley, P.M., and Nahmias, A.J. (1988). Prior Herpes Simplex Virus Type 2 Infection as a Risk Factor for HIV Infection. JAMA 259, 1048-1050. 10.1001/jama.1988.03720070048033.
7	Breinig, M.K., Kingsley, L.A., Armstrong, J.A., Freeman, D.J., and Ho, M. (1990). Epidemiology of genital herpes in Pittsburgh: Serologic, sexual, and racial correlates of apparent and inapparent herpes simplex infections. Journal of Infectious Diseases 162(2), 299-305.
8	Gibson, J.J., Hornung, C.A., Alexander, G.R., Lee, F.K., Potts, W.A., and Nahmias, A.J. (1990). A cross-sectional study of herpes simplex virus types 1 and 2 in college students: occurrence and determinants of infection. J Infect Dis 162, 306-312. 10.1093/infdis/162.2.306.
9	Koutsky, L.A., Ashley, R.L., Holmes, K.K., Stevens, C.E., Critchlow, C.W., Kiviat, N., Lipinski, C.M., Wolner-Hanssen, P., and Corey, L. (1990). The frequency of unrecognized type 2 herpes simplex virus infection among women. Implications for the control of genital herpes. Sexually Transmitted Diseases 17(2), 90-94.
10	Hook, I.E.W., Cannon, R.O., Nahmias, A.J., Lee, F.F., Campbell Jr, C.H., Glasser, D., and Quinn, T.C. (1992). Herpes simplex virus infection as a risk factor for human immunodeficiency virus infection in heterosexuals. Journal of Infectious Diseases 165(2), 251-255.
11	Maden, C., Beckmann, A.M., Thomas, D.B., McKnight, B., Sherman, K.J., Ashley, R.L., Corey, L., and Daling, J.R. (1992). Human papillomaviruses, herpes simplex viruses, and the risk of oral cancer in men. American Journal of Epidemiology 135(10), 1093-1102.
12	Siegel, D., Golden, E., Washington, A.E., Morse, S.A., Fullilove, M.T., Catania, J.A., Marin, B., and Hulley, S.B. (1992). Prevalence and correlates of herpes simplex infections: The population- based AIDS in multiethnic neighborhoods study. Journal of the American Medical Association 268(13), 1702-1708.
13	Frenkel, L.M., Garratty, E.M., Shen, J.P., Wheeler, N., Clark, O., and Bryson, Y.J. (1993). Clinical reactivation of herpes simplex virus type 2 infection in seropositive pregnant women with no history of genital herpes. Ann Intern Med 118, 414-418. 10.7326/0003-4819-118-6-199303150-00003.
14	National Health and Nutrition Examination Survey Data. (1988–1994). https://wwwn.cdc.gov/nchs/nhanes/.
15	Sorlie, P.D., Adam, E., Melnick, S.L., Folsom, A., Skelton, T., Chambless, L.E., Barnes, R., and Melnick, J.L. (1994). Cytomegalovirus/herpesvirus and carotid atherosclerosis: the ARIC Study. J Med Virol 42, 33-37. 10.1002/jmv.1890420107.
16	Brown, Z.A., Benedetti, J.K., Watts, D.H., Selke, S., Berry, S., Ashley, R.L., and Corey, L. (1995). A comparison between detailed and simple histories in the diagnosis of genital herpes complicating pregnancy. Am J Obstet Gynecol 172, 1299-1303. 10.1016/0002-9378(95)91496-x.
17	Oliver, L., Wald, A., Kim, M., Zeh, J., Selke, S., Ashley, R., and Corey, L. (1995). Seroprevalence of herpes simplex virus infections in a family medicine clinic. Archives of family medicine 4(3), 228-232.
18	Becker, T.M., Lee, F., Daling, J.R., and Nahmias, A.J. (1996). Seroprevalence of and risk factors for antibodies to herpes simplex viruses, hepatitis B, and hepatitis C among southwestern Hispanic and non-Hispanic white women. Sex Transm Dis 23, 138-144. 10.1097/00007435-199603000-00009.
19	Buchwald, D., Ashley, R.L., Pearlman, T., Kith, P., and Komaroff, A.L. (1996). Viral serologies in patients with chronic fatigue and chronic fatigue syndrome. Journal of Medical Virology 50(1), 25-30.
20	Hitti, J., Watts, D.H., Burchett, S.K., Schacker, T., Selke, S., Brown, Z.A., and Corey, L. (1997). Herpes simplex virus seropositivity and reactivation at delivery among pregnant women infected with human immunodeficiency virus-1. American Journal of Obstetrics and Gynecology 177(2), 450-454.
21	Lindberg, G., Rastam, L., Lundblad, A., Sorlie, P.D., and Folsom, A.R. (1997). The association between serum sialic acid and asymptomatic carotid atherosclerosis is not related to antibodies to Herpes type viruses or Chlamydia pneumoniae. International Journal of Epidemiology 26(6), 1386-1391.
22	Rosenthal, S.L., Stanberry, L.R., Biro, F.M., Slaoui, M., Francotte, M., Koutsoukos, M., Hayes, M., and Bernstein, D.I. (1997). Seroprevalence of herpes simplex virus types 1 and 2 and cytomegalovirus in adolescents. Clinical Infectious Diseases 24(2), 135-139.
23	Wald, A., Koutsky, L., Ashley, R.L., and Corey, L. (1997). Genital herpes in a primary care clinic: Demographic and sexual correlates of herpes simplex type 2 infections. Sexually Transmitted Diseases 24(3), 149-155.
24	Ashley, R.L., Wu, L., Pickering, J.W., Tu, M.C., and Schnorenberg, L. (1998). Premarket evaluation of a commercial glycoprotein G-based enzyme immunoassay for herpes simplex virus type-specific antibodies. Journal of Clinical Microbiology 36(1), 294-295.
25	Austin, H., Macaluso, M., Nahmias, A., Lee, F.K., Kelaghan, J., Fleenor, M., and Hook, I.E.W. (1999). Correlates of herpes simplex virus seroprevalence among women attending a sexually transmitted disease clinic. Sexually Transmitted Diseases 26(6), 329-334.
26	Langenberg, A.G., Corey, L., Ashley, R.L., Leong, W.P., and Straus, S.E. (1999). A prospective study of new infections with herpes simplex virus type 1 and type 2. Chiron HSV Vaccine Study Group. N Engl J Med 341, 1432-1438. 10.1056/nejm199911043411904.
27	Lewis, L.M., Bernstein, D.I., Rosenthal, S.L., and Stanberry, L.R. (1999). Seroprevalence of herpes simplex virus-type 2 in African-American college women. Journal of the National Medical Association 91(4), 210-212.
28	National Health and Nutrition Examination Survey Data. (1999–2000). https://wwwn.cdc.gov/nchs/nhanes/.
29	Ruiz, J.D., Molitor, F., McFarland, W., Klausner, J., Lemp, G., Page-Shafer, K., Parikh-Patel, A., Morrow, S., and Sun, R.K. (2000). Prevalence of HIV infection, sexually transmitted diseases, and hepatitis and related risk behavior in young women living in low-income neighborhoods of northern California. Western Journal of Medicine 172(6), 368-373.
30	Schiff, M., Becker, T.M., Masuk, M., Van Asselt-King, L., Wheeler, C.M., Altobelli, K.K., North, C.Q., and Nahmias, A.J. (2000). Risk factors for cervical intraepithelial neoplasia in Southwestern American Indian women. American Journal of Epidemiology 152(8), 716-726.
31	Martins, T.B., Woolstenhulme, R.D., Jaskowski, T.D., Hill, H.R., and Litwin, C.M. (2001). Comparison of four enzyme immunoassays with a western blot assay for the determination of type-specific antibodies to herpes simplex virus. American Journal of Clinical Pathology 115(2), 272-277.
32	Starr, J.R., Daling, J.R., Fitzgibbons, E.D., Madeleine, M.M., Ashley, R., Galloway, D.A., and Schwartz, S.M. (2001). Serologic evidence of herpes simplex virus 1 infection and oropharyngeal cancer risk. Cancer Research 61(23), 8459-8464.
33	National Health and Nutrition Examination Survey Data. (2001–2002). https://wwwn.cdc.gov/nchs/nhanes/.
34	Ribes, J.A., Hayes, M., Smith, A., Winter, J.L., and Baker, D.J. (2001). Comparative performance of herpes simplex virus type 2-specific serologic assays from Meridian Diagnostics and MRL Diagnostics. Journal of Clinical Microbiology 39(10), 3740-3742.
35	Brown, Z.A., Wald, A., Morrow, R.A., Selke, S., Zeh, J., and Corey, L. (2003). Effect of serologic status and cesarean delivery on transmission rates of herpes simplex virus from mother to infant. Jama 289(2), 203-209.
36	National Health and Nutrition Examination Survey Data. (2003–2004). https://wwwn.cdc.gov/nchs/nhanes/.
37	Stanberry, L.R., Rosenthal, S.L., Mills, L., Succop, P.A., Biro, F.M., Morrow, R.A., and Bernstein, D.I. (2004). Longitudinal risk of herpes simplex virus (HSV) type 1, HSV type 2, and cytomegalovirus infections among young adolescent girls. Clin Infect Dis 39, 1433-1438. 10.1086/425307.
38	Cherpes, T.L., Meyn, L.A., and Hillier, S.L. (2005). Cunnilingus and vaginal intercourse are risk factors for herpes simplex virus type 1 acquisition in women. Sexually Transmitted Diseases 32(2), 84-89.
39	Flom, P.L., Zenilman, J.M., Sandoval, M., Kottiri, B.J., and Friedman, S.R. (2005). Seroprevalence and correlates of herpes simplex virus type 2 infection among young adults in a low-income minority neighborhood. J Infect Dis 191, 818-820; author reply 820-811. 10.1086/427556.
40	Gardella, C., Brown, Z., Wald, A., Selke, S., Zeh, J., Morrow, R.A., and Corey, L. (2005). Risk factors for herpes simplex virus transmission to pregnant women: a couples study. Am J Obstet Gynecol 193, 1891-1899. 10.1016/j.ajog.2005.07.041.
41	Ameli, N., Bacchetti, P., Morrow, R.A., Hessol, N.A., Wilkin, T., Young, M., Cohen, M., Minkoff, H., Gange, S.J., and Greenblatt, R.M. (2006). Herpes simplex virus infection in women in the WIHS: Epidemiology and effect of antiretroviral therapy on clinical manifestations. Aids 20(7), 1051-1058.
42	Fife, K.H., Fortenberry, J.D., Ofner, S., Katz, B.P., Morrow, R.A., and Orr, D.P. (2006). Incidence and prevalence of herpes simplex virus infections in adolescent women. Sexually Transmitted Diseases 33(7), 441-444.
43	McClain, M.T., Poole, B.D., Bruner, B.F., Kaufman, K.M., Harley, J.B., and James, J.A. (2006). An altered immune response to Epstein-Barr nuclear antigen 1 in pediatric systemic lupus erythematosus. Arthritis and Rheumatism 54(1), 360-368.
44	Morrow, R., and Friedrich, D. (2006). Performance of a novel test for IgM and IgG antibodies in subjects with culture-documented genital herpes simplex virus-1 or -2 infection. Clinical Microbiology and Infection 12(5), 463-469.
45	National Health and Nutrition Examination Survey Data. (2005–2006). https://wwwn.cdc.gov/nchs/nhanes/.
46	Zhu, J., Davidson, M., Leinonen, M., Saikku, P., Gaydos, C.A., Canos, D.A., Gutman, K.A., Howard, B.V., and Epstein, S.E. (2006). Prevalence and persistence of antibodies to herpes viruses, Chlamydia pneumoniae and Helicobater pylori in Alaskan Eskimos: The GOCADAN. Clinical Microbiology and Infection 12(2), 118-122.
47	Mark, H.D., Nanda, J.P., Roberts, J., Rompalo, A., Melendez, J.H., and Zenilman, J. (2007). Performance of focus ELISA tests for HSV-1 and HSV-2 antibodies among university students with no history of genital herpes. Sexually Transmitted Diseases 34(9), 681-685.
48	Prasad, K.M., Shirts, B.H., Yolken, R.H., Keshavan, M.S., and Nimgaonkar, V.L. (2007). Brain morphological changes associated with exposure to HSV1 in first-episode schizophrenia. Mol Psychiatry 12, 105-113, 101. 10.1038/sj.mp.4001915.
49	Dickerson, F., Stallings, C., Sullens, A., Origoni, A., Leister, F., Krivogorsky, B., and Yolken, R. (2008). Association between cognitive functioning, exposure to Herpes Simplex Virus type 1, and the COMT Val158Met genetic polymorphism in adults without a psychiatric disorder. Brain, Behavior, and Immunity 22(7), 1103-1107.
50	National Health and Nutrition Examination Survey Data. (2007–2008). https://wwwn.cdc.gov/nchs/nhanes/.
51	Beck, L.A., Boguniewicz, M., Hata, T., Schneider, L.C., Hanifin, J., Gallo, R., Paller, A.S., Lieff, S., Reese, J., Zaccaro, D., et al. (2009). Phenotype of atopic dermatitis subjects with a history of eczema herpeticum. Journal of Allergy and Clinical Immunology 124(2), 260-269.e267.
52	Gardella, C., Krantz, E., Daruthayan, C., Drolette, L., Corey, L., and Wald, A. (2009). The acceptance of HSV-testing partners of HSV-2 seronegative pregnant women. Sexually Transmitted Diseases 36(4), 211-215.
53	Peek, M.K., Cutchin, M.P., Freeman, D., Stowe, R.P., and Goodwin, J.S. (2009). Environmental hazards and stress: Evidence from the Texas City Stress and Health Study. Journal of Epidemiology and Community Health 63(10), 792-798.
54	Binnicker, M.J., Jespersen, D.J., and Harring, J.A. (2010). Evaluation of three multiplex flow immunoassays compared to an enzyme immunoassay for the detection and differentiation of IgG class antibodies to herpes simplex virus types 1 and 2. Clinical and Vaccine Immunology 17(2), 253-257.
55	Elkind, M.S.V., Ramakrishnan, P., Moon, Y.P., Boden-Albala, B., Liu, K.M., Spitalnik, S.L., Rundek, T., Sacco, R.L., and Paik, M.C. (2010). Infectious burden and risk of stroke: The northern manhattan study. Archives of Neurology 67(1), 33-38.
56	Keller, M.J., Mesquita, P.M.M., Torres, N.M., Cho, S., Shust, G., Madan, R.P., Cohen, H.W., Petrie, J., Ford, T., Soto-Torres, L., et al. (2010). Postcoital bioavailability and antiviral activity of 0.5% PRO 2000 gel: Implications for future microbicide clinical trials. PLoS ONE 5(1) (no pagination), e8781.
57	National Health and Nutrition Examination Survey Data. (2009–2010). https://wwwn.cdc.gov/nchs/nhanes/.
58	Mowry, E.M., James, J.A., Krupp, L.B., and Waubant, E. (2011). Vitamin D status and antibody levels to common viruses in pediatric-onset multiple sclerosis. Mult Scler 17, 666-671. 10.1177/1352458510394398.
59	Page, W.F., Chubb, M., Feng, X., Fan, L.y., Li, Y., Weber, N.S., Levin, L.I., and Niebuhr, D.W. (2011). National estimates of seroincidence and seroprevalence for herpes simplex virus type 1 and type 2 among US military adults aged 18 to 29 years. []. Sexually Transmitted Diseases. 15.
60	Patterson, J., Hitti, J., Selke, S., Huang, M.L., Watts, D.H., Brown, Z., Corey, L., and Wald, A. (2011). Genital HSV detection among HIV-1-infected pregnant women in labor. Infectious Diseases in Obstetrics and Gynecology 2011 (no pagination), 157680.
61	Prasad, K.M., Eack, S.M., Goradia, D., Pancholi, K.M., Keshavan, M.S., Yolken, R.H., and Nimgaonkar, V.L. (2011). Progressive gray matter loss and changes in cognitive functioning associated with exposure to herpes simplex virus 1 in Schizophrenia: A longitudinal study. American Journal of Psychiatry 168(8), 822-830.
62	Rubicz, R., Leach, C.T., Kraig, E., Dhurandhar, N.V., Duggirala, R., Blangero, J., Yolken, R., and Goring, H.H.H. (2011). Genetic factors influence serological measures of common infections. Human Heredity 72(2), 133-141.
63	National Health and Nutrition Examination Survey Data. (2011–2012). https://wwwn.cdc.gov/nchs/nhanes/.
64	Sealy-Jefferson, S., Gillespie, B.W., Aiello, A.E., Haan, M.N., Morgenstern, L.B., and Lisabeth, L.D. (2013). Antibody Levels to Persistent Pathogens and Incident Stroke in Mexican Americans. PLoS ONE 8(6) (no pagination), e65959.
65	Watson, A.M., Prasad, K.M., Klei, L., Wood, J.A., Yolken, R.H., Gur, R.C., Bradford, L.D., Calkins, M.E., Richard, J., Edwards, N., et al. (2013). Persistent infection with neurotropic herpes viruses and cognitive impairment. Psychological medicine 43(5), 1023-1031.
66	Schulte, J.M., Bellamy, A.R., Hook, E.W., Bernstein, D.I., Levin, M.J., Leone, P.A., Sokol-Anderson, M.L., Ewell, M.G., Wolff, P.A., Heineman, T.C., and Belshe, R.B. (2014). HSV-1 and HSV-2 seroprevalence in the united states among asymptomatic women unaware of any herpes simplex virus infection (herpevac trial for women). Southern Medical Journal 107(2), 79-84.
67	Delaney, S., Gardella, C., Saracino, M., Magaret, A., and Wald, A. (2014). Seroprevalence of herpes simplex virus type 1 and 2 among pregnant women, 1989-2010. Jama 312, 746-748. 10.1001/jama.2014.4359.
68	National Health and Nutrition Examination Survey Data. (2013–2014). https://wwwn.cdc.gov/nchs/nhanes/.
69	Shevlin, E., and Morrow, R.A. (2014). Comparative performance of the Uni-GoldTM HSV-2 Rapid: A point-of-care HSV-2 diagnostic test in unselected sera from a reference laboratory. Journal of Clinical Virology 61(3), 378-381.
70	Simanek, A.M., Cheng, C., Yolken, R., Uddin, M., Galea, S., and Aiello, A.E. (2014). Herpesviruses, inflammatory markers and incident depression in a longitudinal study of Detroit residents. Psychoneuroendocrinology 50, 139-148.
71	Haley, A.P., Steward, K., Eagan, D.E., Tan, A., and Skocypec, R. (2015). Depression exacerbates cognitive vulnerability in HSV-1 carriers. Psychosomatic Medicine 77(3), A44-A45.
72	Le, Q., Warren, T., Selke, S., Magaret, A., and Wald, A. (2015). Performance of herpeselect elisa for diagnosis of HSV-1 and HSV-2 infection in a clinical setting. Sexually Transmitted Infections 2), A130.
73	Masel, J., Deiss, R.G., Wang, X., Sanchez, J.L., Ganesan, A., Macalino, G.E., Gaydos, J.C., Kortepeter, M.G., and Agan, B.K. (2015). Seroprevalence and seroincidence of herpes simplex virus (2006-2010), Syphilis (2006-2010), and vaccine-preventable human papillomavirus subtypes (2000-2010) among US military personnel. Sexually Transmitted Diseases 42(5), 253-258.
74	Hsu, P.C., Yolken, R.H., Postolache, T.T., Beckie, T.M., Munro, C.L., and Groer, M.W. (2016). Association of Depressed Mood with Herpes Simplex Virus-2 Immunoglobulin-G Levels in Pregnancy. Psychosomatic Medicine 78(8), 966-972.
75	National Health and Nutrition Examination Survey Data. (2015–2016). https://wwwn.cdc.gov/nchs/nhanes/.
76	Wang, G.C., Han, C., Detrick, B., Casolaro, V., Levine, D.M., Fried, L.P., and Walston, J.D. (2016). Herpesvirus Infections and Risk of Frailty and Mortality in Older Women: Women's Health and Aging Studies. J Am Geriatr Soc 64, 998-1005. 10.1111/jgs.14090.
77	Stankiewicz Karita, H.C., Moss, N.J., Laschansky, E., Drolette, L., Magaret, A.S., Selke, S., Gardella, C., and Wald, A. (2017). Invasive Obstetric Procedures and Cesarean Sections in Women with Known Herpes Simplex Virus Status during Pregnancy. Open Forum Infectious Diseases 4(4) (no pagination), ofx248.
78	Nourbakhsh, B., Rutatangwa, A., Waltz, M., Rensel, M., Moodley, M., Graves, J., Casper, T.C., Waldman, A., Belman, A., Greenberg, B., et al. (2018). Heterogeneity in association of remote herpesvirus infections and pediatric MS. Annals of Clinical and Translational Neurology 5(10), 1222-1228.
79	Meshreky, K.M., Wood, J., Chowdari, K.V., Hall, M.H., Wilckens, K.A., Yolken, R., Buysse, D.J., and Nimgaonkar, V.L. (2019). Infection with Herpes Simplex virus type 1 (HSV-1) and sleep: The dog that did not bark. Psychiatry Research 280 (no pagination), 112502.
80	Ackerley, C.G., Smith, S.A., Murray, P.M., Amancha, P.K., Arthur, R.A., Zhu, Z., Chahroudi, A., Amara, R.R., Hu, Y.J., and Kelley, C.F. (2022). The rectal mucosal immune environment and HIV susceptibility among young men who have sex with men. Frontiers in Immunology 13 (no pagination), 972170.
81	Langenberg, A., Benedetti, J., Jenkins, J., Ashley, R., Winter, C., and Corey, L. (1989). Development of clinically recognizable genital lesions among women previously identified as having" asymptomatic" herpes simplex virus type 2 infection. Annals of Internal Medicine 110, 882-887.
82	Ashley, R.L., Dalessio, J., Dragavon, J., Koutsky, L.A., Lee, F.K., Nahmias, A.J., Stevens, C.E., Holmes, K.K., and Corey, L. (1993). Underestimation of HSV-2 Seroprevalence in a High-risk Population by Microneutralization Assay. Sexually Transmitted Diseases 20.
83	Wald, A., Zeh, J., Selke, S., Warren, T., Ryncarz, A.J., Ashley, R., Krieger, J.N., and Corey, L. (2000). Reactivation of genital herpes simplex virus type 2 infection in asymptomatic seropositive persons. New England Journal of Medicine 342(12), 844-850.
84	Sucato, G., Celum, C., Dithmer, D., Ashley, R., and Wald, A. (2001). Demographic rather than behavioral risk factors predict herpes simplex virus type 2 infection in sexually active adolescents. Pediatric Infectious Disease Journal 20(4), 422-426.
85	Whittington, W.L.H., Celum, C.L., Cent, A., and Ashley, R.L. (2001). Use of a glycoprotein G-based type-specific assay to detect antibodies to herpes simplex virus type 2 among persons attending sexually transmitted disease clinics. Sexually Transmitted Diseases 28(2), 99-104.
86	Wald, A., Langenberg, A.G.M., Link, K., Izu, A.E., Ashley, R., Warren, T., Tyring, S., Douglas, J.M., and Corey, L. (2001). Effect of condoms on reducing the transmission of herpes simplex virus type 2 from men to women. Jama 285(24), 3100-3106.
87	Gottlieb, S.L., Douglas Jr, J.M., Schmid, D.S., Bolan, G., Iatesta, M., Malotte, C.K., Zenilman, J., Foster, M., Baron, A.E., Steiner, J.F., et al. (2002). Seroprevalence and correlates of herpes simplex virus type 2 infection in five sexually transmitted-disease clinics. Journal of Infectious Diseases 186(10), 1381-1389.
88	Dickerson, F.B., Boronow, J.J., Stallings, C., Origoni, A.E., Ruslanova, I., and Yolken, R.H. (2003). Association of serum antibodies to herpes simplex virus 1 with cognitive deficits in individuals with schizophrenia. Arch Gen Psychiatry 60, 466-472. 10.1001/archpsyc.60.5.466.
89	Dickerson, F.B., Boronow, J.J., Stallings, C., Origoni, A.E., Cole, S., Krivogorsky, B., and Yolken, R.H. (2004). Infection with herpes simplex virus type 1 is associated with cognitive deficits in bipolar disorder. Biological Psychiatry 55, 588-593. https://doi.org/10.1016/j.biopsych.2003.10.008.
90	Golden, M.R., Ashley-Morrow, R., Swenson, P., Hogrefe, W.R., Handsfield, H.H., and Wald, A. (2005). Herpes simplex virus type 2 (HSV-2) Western blot confirmatory testing among men testing positive for HSV-2 using the focus enzyme-linked immunosorbent assay in a sexually transmitted disease clinic. Sexually Transmitted Diseases 32(12), 771-777.
91	Sizemore Jr, J.M., Lakeman, F., Whitley, R., Hughes, A., and Hook, I.E.W. (2005). Historical correlates of genital herpes simplex virus type 2 infection in men attending an STD clinic. Sexually Transmitted Infections 81(4), 303-305.
92	Wald, A., Langenberg, A.G.M., Krantz, E., Douglas Jr, J.M., Handsfield, H.H., DiCarlo, R.P., Adimora, A.A., Izu, A.E., Morrow, R.A., and Corey, L. (2005). The relationship between condom use and herpes simplex virus acquisition. Annals of Internal Medicine 143(10), 707-713+I740.
93	Sizemore Jr, J.M., Lakeman, F., Whitley, R., Hughes, A., and Hook, I.E.W. (2006). The spectrum of genital herpes simplex virus infection in men attending a sexually transmitted disease clinic. Journal of Infectious Diseases 193(7), 905-911.
94	Wald, A., Krantz, E., Selke, S., Lairson, E., Morrow, B.A., and Zeh, J. (2006). Knowledge of partners' genital herpes protects against herpes simplex virus type 2 acquisition. Journal of Infectious Diseases 194(1), 42-52.
95	Summerton, J., Riedesel, M., Laeyendecker, O., Gaydos, C., Maldeis, N.E., Hardick, A., Morrow, R.A., and Quinn, T.C. (2007). Effect of sexually transmitted disease (STD) coinfections on performance of three commercially available immunosorbent assays used for detection of herpes simplex virus type 2-specific antibody in men attending Baltimore, Maryland, STD clinics. Clinical and Vaccine Immunolo…
96	Leone, P., Warren, T., Hamed, K., Fife, K., and Wald, A. (2007). Famciclovir reduces viral mucosal shedding in HSV-seropositive persons. Sexually Transmitted Diseases 34(11), 900-907.
97	Chentoufi, A.A., Binder, N.R., Berka, N., Durand, G., Nguyen, A., Bettahi, I., Maillere, B., and BenMohamed, L. (2008). Asymptomatic human CD4<sup>+</sup> cytotoxic T-cell epitopes identified from herpes simplex virus glycoprotein B. Journal of Virology 82(23), 11792-11802.
98	Gallo, M.F., Warner, L., MacAluso, M., Stone, K.M., Brill, I., Fleenor, M.E., Hook, E.W., Austin, H.D., Lee, F.K., and Nahmias, A.J. (2008). Risk factors for incident herpes simplex type 2 virus infection among women attending a sexually transmitted disease clinic. Sexually Transmitted Diseases 35(7), 679-685.
99	Levitsky, J., Duddempudi, A.T., Lakeman, F.D., Whitley, R.J., Luby, J.P., Lee, W.M., Fontana, R.J., Blei, A.T., Ison, M.G., Polson, J., et al. (2008). Detection and diagnosis of herpes simplex virus infection in adults with acute liver failure. Liver Transplantation 14(10), 1498-1504.
100	Shirts, B.H., Prasad, K.M., Pogue-Geile, M.F., Dickerson, F., Yolken, R.H., and Nimgaonkar, V.L. (2008). Antibodies to cytomegalovirus and Herpes Simplex Virus 1 associated with cognitive function in schizophrenia. Schizophrenia research 106, 268-274.
101	Aiello, A.E., Diez-Roux, A., Noone, A.M., Ranjit, N., Cushman, M., Tsai, M.Y., and Szklo, M. (2009). Socioeconomic and psychosocial gradients in cardiovascular pathogen burden and immune response: the multi-ethnic study of atherosclerosis. Brain Behav Immun 23, 663-671. 10.1016/j.bbi.2008.12.006.
102	Van Wagoner, N.J., Geisler, W.M., Sizemore Jr, J.M., Whitley, R., and Hook, I.E.W. (2010). Herpes simplex virus in African American heterosexual males: The roles of age and male circumcision. Sexually Transmitted Diseases 37(4), 217-222.
103	Neal, J.D., Tobian, A.A.R., Laeyendecker, O., Ngo, T.D., Redd, A.D., Reynolds, S.J., Morrow, R.A., Manucci, J.L., Serwadda, D., Gray, R.H., and Quinn, T.C. (2011). Performance of the Euroline Western blot assay in the detection of herpes simplex virus type 2 antibody in Uganda, China and the USA. International Journal of STD and AIDS 22(6), 342-344.
104	Yolken, R.H., Torrey, E.F., Lieberman, J.A., Yang, S., and Dickerson, F.B. (2011). Serological evidence of exposure to Herpes Simplex Virus type 1 is associated with cognitive deficits in the CATIE schizophrenia sample. Schizophrenia Research 128, 61-65. https://doi.org/10.1016/j.schres.2011.01.020.
105	Burton, M.J., Penman, A., Adams-McAlpine, G., Overman, T.L., and Hook, E.W., 3rd (2012). Prevalence and characteristics of herpes simplex virus type-2 coinfection in veterans with hepatitis C. Am J Med Sci 344, 436-440. 10.1097/MAJ.0b013e31824585bd.
106	Kalantari-Dehaghi, M., Chun, S., Chentoufi, A.A., Pablo, J., Liang, L., Dasgupt, G., Molina, D.M., Jasinskas, A., Nakajima-Sasaki, R., Felgner, J., et al. (2012). Discovery of potential diagnostic and vaccine antigens in herpes simplex virus 1 and 2 by proteome-wide antibody profiling. Journal of Virology 86(8), 4328-4339.
107	Burton, M., Van Wagoner, N.J., Sunesara, I., Penman, A., Swiatlo, E., and Hook, E.W. (2015). Evaluating the performance of the focus HerpeSelect<sup></sup> HSV-2 IgG in veterans with chronic hepatitis C infection. Journal of Medical Virology 87(8), 1377-1381.
108	Agyemang, E., Warren, T., Selke, S., Magaret, A., Johnston, C., and Wald, A. (2016). Performance of commercial enzyme-linked immunosorbent assays (elisas) for diagnosis of HSV-1 and HSV-2 infection in a clinical setting. Sexually Transmitted Diseases 43(10 Supplement 2), S220.
109	Breier, A., Buchanan, R.W., D'Souza, D., Nuechterlein, K., Marder, S., Dunn, W., Preskorn, S., Macaluso, M., Wurfel, B., Maguire, G., et al. (2019). Herpes simplex virus 1 infection and valacyclovir treatment in schizophrenia: Results from the VISTA study. Schizophrenia Research 206, 291-299.
110	Stamm, W.E., Handsfield, H.H., Rompalo, A.M., Ashley, R.L., Roberts, P.L., and Corey, L. (1988). The association between genital ulcer disease and acquisition of HIV infection in homosexual men. Jama 260, 1429-1433.
111	Safrin, S., Ashley, R., Houlihan, C., Cusick, P.S., and Mills, J. (1991). Clinical and serologic features of herpes simplex virus infection in patients with AIDS. Aids 5, 1107-1110.
112	Hook, L.M., Huang, J., Jiang, M., Hodinka, R., and Friedman, H.M. (2008). Blocking antibody access to neutralizing domains on glycoproteins involved in entry as a novel mechanism of immune evasion by herpes simplex virus type 1 glycoproteins C and E. Journal of Virology 82(14), 6935-6941.
113	Hoots, B.E., Hudgens, M.G., Cole, S.R., King, C.C., Klein, R.S., Mayer, K.H., Rompalo, A.M., Sobel, J.D., Jamieson, D.J., and Smith, J.S. (2011). Lack of association of herpes simplex virus type 2 seropositivity with the progression of HIV infection in the HERS cohort. American Journal of Epidemiology 173(7), 837-844.
114	Kuhs, K.A.L., Kuniholm, M.H., Pfeiffer, R.M., Chen, S., Desai, S., Edlin, B.R., Peters, M.G., Plankey, M., Sharp, G.B., Strickler, H.D., et al. (2015). Interferon lambda 4 genotype is not associated with recurrence of oral or genital herpes. PLoS ONE 10(10) (no pagination), e0138827.
115	Cohen, J.A., Sellers, A., Sunil, T.S., Matthews, P.E., and Okulicz, J.F. (2016). Herpes simplex virus seroprevalence and seroconversion among active duty US air force members with HIV infection. Journal of Clinical Virology 74, 4-7.
116	Tabet, S.R., Krone, M.R., Paradise, M.A., Corey, L., Stamm, W.E., and Celum, C.L. (1998). Incidence of HIV and sexually transmitted diseases (STD) in a cohort of HIV-negative men who have sex with men (MSM). Aids 12(15), 2041-2048.
117	Renzi, C., Douglas, J.M., Jr., Foster, M., Critchlow, C.W., Ashley-Morrow, R., Buchbinder, S.P., Koblin, B.A., McKirnan, D.J., Mayer, K.H., and Celum, C.L. (2003). Herpes Simplex Virus Type 2 Infection as a Risk Factor for Human Immunodeficiency Virus Acquisition in Men Who Have Sex with Men. The Journal of Infectious Diseases 187, 19-25. 10.1086/345867.
118	Marrazzo, J.M., Stine, K., and Wald, A. (2003). Prevalence and risk factors for infection with herpes simplex virus type-1 and -2 among lesbians. Sex Transm Dis 30, 890-895. 10.1097/01.Olq.0000091151.52656.E5.
119	Ramos, S., Lukefahr, J.L., Morrow, R.A., Stanberry, L.R., and Rosenthal, S.L. (2006). Prevalence of herpes simplex virus types 1 and 2 among children and adolescents attending a sexual abuse clinic. Pediatric Infectious Disease Journal 25(10), 902-905.
120	Girardet, R.G., Lahoti, S., Howard, L.A., Fajman, N.N., Sawyer, M.K., Driebe, E.M., Lee, F., Sautter, R.L., Greenwald, E., Beck-Sague, C.M., et al. (2009). Epidemiology of sexually transmitted infections in suspected child victims of sexual assault. Pediatrics 124(1), 79-86.
121	Faruque, S., Edlin, B.R., McCoy, C.B., Word, C.O., Larsen, S.A., Schmid, D.S., Von Bargen, J.C., and Serrano, Y. (1996). Crack cocaine smoking and oral sores in three inner-city neighborhoods. Journal of Acquired Immune Deficiency Syndromes and Human Retrovirology 13(1), 87-92.
122	Morrow, R.A., Friedrich, D., Meier, A., and Corey, L. (2005). Use of "biokit HSV-2 Rapid Assay" to improve the positive predictive value of Focus HerpeSelect HSV-2 ELISA. BMC Infectious Diseases 5 (no pagination), 84.
123	Bryson, Y., Dillon, M., Bernstein, D.I., Radolf, J., Zakowski, P., and Garratty, E. (1993). Risk of acquisition of genital herpes simplex virus type 2 in sex partners of persons with genital herpes: a prospective couple study. J Infect Dis 167, 942-946. 10.1093/infdis/167.4.942.
124	Mertz, G.J., Benedetti, J., Ashley, R., Selke, S.A., and Corey, L. (1992). Risk factors for the sexual transmission of genital herpes. Ann Intern Med 116, 197-202. 10.7326/0003-4819-116-3-197.
